# Supplementary material for: Archaeome structure and function of the intestinal tract in healthy and H1N1 infected swine
Source: Front Microbiol. 2023 Sep 13;14:1250140. doi: 10.3389/fmicb.2023.1250140 (PMC10534045; doi:10.3389/fmicb.2023.1250140)
Supplement: Supplementary file 2 [file Table_2.xlsx]

## Sheet: Tabelle1
	Seq_ID	shed	earmark	sex	status	sampletype	sampletype_2	day	ASVs_archaeal	percentage_archaeal_ASVs	ASVs_total
1	1.10.	233	7936	f	healthy	feces	feces	30	5	0.633714	789
2	1.18.	233	7444	m	healthy	feces	feces	30	6	0.720288	833
3	1.28.	233	7460	m	healthy	feces	feces	30	6	0.834492	719
4	4.4.	211	7370	m	infected	feces	feces	7	9	1.1984	751
5	5.9.	213	7367	m	infected	feces	feces	25	5	0.473485	1056
6	5.18.	213	7402	f	infected	feces	feces	25	5	0.471698	1060
7	6.1.	233	7936	f	healthy	colon_distal	intestinal	30	5	0.466418	1072
8	6.2.	233	7936	f	healthy	colon_proximal	intestinal	30	4	0.373832	1070
9	6.3.	233	7936	f	healthy	ileum	intestinal	30	3	0.542495	553
10	6.4.	233	7444	m	healthy	colon_distal	intestinal	30	9	0.764656	1177
11	6.5.	233	7444	m	healthy	colon_proximal	intestinal	30	7	0.660377	1060
12	6.6.	233	7444	m	healthy	ileum	intestinal	30	2	0.757576	264
13	6.7.	233	7460	m	healthy	colon_distal	intestinal	30	7	0.639269	1095
14	6.8.	233	7460	m	healthy	colon_proximal	intestinal	30	8	0.986436	811
15	6.9.	233	7460	m	healthy	ileum	intestinal	30	3	0.530973	565
16	6.10.	211	7370	m	infected	colon_distal	intestinal	7	8	0.889878	899
17	6.11.	211	7370	m	infected	colon_proximal	intestinal	7	6	0.648649	925
18	6.12.	213	7367	m	infected	colon_distal	intestinal	25	6	0.551471	1088
19	6.13.	213	7367	m	infected	colon_proximal	intestinal	25	6	0.619835	968
20	6.14.	213	7367	m	infected	ileum	intestinal	25	5	0.798722	626
21	6.15.	213	7402	f	infected	colon_distal	intestinal	25	7	0.645161	1085
22	6.16.	213	7402	f	infected	colon_proximal	intestinal	25	5	0.588235	850
23	6.17.	213	7402	f	infected	ileum	intestinal	25	4	0.454545	880
